# Supplementary material for: Molecular Profiling of A549 Cell-Derived Exosomes: Proteomic, miRNA, and Interactome Analysis for Identifying Potential Key Regulators in Lung Cancer
Source: Cancers (Basel). 2024 Dec 10;16(24):4123. doi: 10.3390/cancers16244123 (PMC11674491; doi:10.3390/cancers16244123)
Supplement: Supplementary file 1 [file cancers-16-04123-s001.zip]

Archive with 1 entries (1 files):
- cancers-3335801-supplementary.pdf
